# Supplementary material for: Chromosome-level genome assembly of Microplitis manilae Ashmead, 1904 (Hymenoptera: Braconidae)
Source: Sci Data. 2023 May 10;10:266. doi: 10.1038/s41597-023-02190-3 (PMC10172384; doi:10.1038/s41597-023-02190-3)
Supplement: Supplementary file 1 — Supplementary table [file 41597_2023_2190_MOESM1_ESM.xlsx]

## Sheet: Table S1
Table S1. Annotations of non-coding RNAs in the Microplitis manilae genome
Class	Copies	Description
rRNA
5_8S_rRNA	46	rRNA	5.8S ribosomal RNA
5S_rRNA	51	rRNA	5S ribosomal RNA
LSU_rRNA_eukarya	49	rRNA	Eukaryotic large subunit ribosomal RNA
SSU_rRNA_eukarya	48	rRNA	Eukaryotic small subunit ribosomal RNA
miRNA
bantam	1	miRNA	microRNA bantam
let-7	1	miRNA	let-7 microRNA precursor
mir-1	1	miRNA	mir-1 microRNA precursor family
mir-10	2	miRNA	mir-10 microRNA precursor family
mir-1000	1	miRNA	mir-1000 microRNA precursor family
mir-11	1	miRNA	mir-11 microRNA precursor family
mir-1175	1	miRNA	mir-1175 microRNA precursor family
mir-12	1	miRNA	microRNA mir-12
mir-124	1	miRNA	mir-124 microRNA precursor family
mir-133	1	miRNA	mir-133 microRNA precursor family
mir-137	1	miRNA	microRNA mir-137
mir-14	1	miRNA	microRNA mir-14
mir-184	1	miRNA	microRNA mir-184
mir-190	1	miRNA	microRNA mir-190
mir-2	3	miRNA	mir-2 microRNA precursor
mir-210	1	miRNA	microRNA mir-210
mir-219	1	miRNA	mir-219 microRNA precursor family
mir-252	1	miRNA	microRNA mir-252
mir-263	2	miRNA	microRNA mir-263
mir-275	1	miRNA	microRNA mir-275
mir-276	1	miRNA	microRNA mir-276
mir-2765	1	miRNA	mir-2765 microRNA precursor family
mir-277	1	miRNA	microRNA mir-277
mir-278	1	miRNA	microRNA mir-278
mir-2788	1	miRNA	mir-2788 microRNA precursor family
mir-2796	1	miRNA	mir-2796 microRNA precursor family
mir-282	1	miRNA	microRNA mir-282
mir-283	1	miRNA	microRNA mir-283
mir-286	12	miRNA	microRNA mir-286
mir-302	1	miRNA	microRNA mir-302
mir-305	1	miRNA	microRNA mir-305
mir-31	2	miRNA	microRNA mir-31
mir-315	1	miRNA	microRNA mir-315
mir-317	1	miRNA	microRNA mir-317
mir-33	1	miRNA	microRNA mir-33
mir-449	1	miRNA	microRNA mir-449
mir-598	2	miRNA	microRNA mir-598
mir-6012	1	miRNA	mir-6012 microRNA precursor family
mir-67	1	miRNA	microRNA mir-67
mir-7	1	miRNA	mir-7 microRNA precursor
mir-71	2	miRNA	microRNA mir-71
mir-8	2	miRNA	mir-8/mir-141/mir-200 microRNA precursor family
mir-9	5	miRNA	mir-9/mir-79 microRNA precursor family
mir-927	1	miRNA	microRNA mir-927
mir-929	1	miRNA	microRNA mir-929
mir-932	1	miRNA	microRNA mir-932
mir-965	1	miRNA	mir-965 microRNA precursor family
mir-971	1	miRNA	mir-971 microRNA precursor family
mir-980	1	miRNA	mir-980 microRNA precursor family
mir-981	1	miRNA	microRNA mir-981
mir-iab-4	1	miRNA	mir-iab-4 microRNA precursor family
snRNA
ACEA_U3	4	snRNA; snoRNA; CD-box	ACEA small nucleolar RNA U3
SCARNA8	1	snRNA; snoRNA; scaRNA	Small Cajal body specific RNA 8
SNORA16	2	snRNA; snoRNA; HACA-box	Small nucleolar RNA SNORA16B/SNORA16A family
SNORA26	2	snRNA; snoRNA; HACA-box	Small nucleolar RNA SNORA26
SNORA35	4	snRNA; snoRNA; HACA-box	Small nucleolar RNA SNORA35
SNORA53	1	snRNA; snoRNA; HACA-box	Small nucleolar RNA SNORA53
SNORA79	1	snRNA; snoRNA; HACA-box	Small nucleolar RNA SNORA79
SNORD31	2	snRNA; snoRNA; CD-box	Small nucleolar RNA SNORD31
SNORD36	1	snRNA; snoRNA; CD-box	Small nucleolar RNA SNORD36
snosnR60_Z15	4	snRNA; snoRNA; CD-box	Small nucleolar RNA snR60/Z15/Z230/Z193/J17
snoU43	1	snRNA; snoRNA; CD-box	Small nucleolar RNA U43
U1	6	snRNA; splicing	U1 spliceosomal RNA
U11	1	snRNA; splicing	U11 spliceosomal RNA
U12	1	snRNA; splicing	U12 minor spliceosomal RNA
U2	10	snRNA; splicing	U2 spliceosomal RNA
U3	4	snRNA; snoRNA; CD-box	Small nucleolar RNA U3
U4	3	snRNA; splicing	U4 spliceosomal RNA
U4atac	1	snRNA; splicing	U4atac minor spliceosomal RNA
U5	7	snRNA; splicing	U5 spliceosomal RNA
U6	6	snRNA; splicing	U6 spliceosomal RNA
U6atac	1	snRNA; splicing	U6atac minor spliceosomal RNA
ribozyme
Hammerhead_3	51	ribozyme	Hammerhead ribozyme (type III)
RNase_MRP	1	ribozyme	RNase MRP
RNaseP_nuc	2	ribozyme	Nuclear RNase P
tRNA
tRNA-Ala	16	tRNA
tRNA-Arg	40	tRNA
tRNA-Asn	12	tRNA
tRNA-Asp	12	tRNA
tRNA-Cys	3	tRNA
tRNA-Gln	18	tRNA
tRNA-Glu	500	tRNA
tRNA-Gly	14	tRNA
tRNA-His	7	tRNA
tRNA-Ile	13	tRNA
tRNA-Met/iMet	14	tRNA
tRNA-Leu	60	tRNA
tRNA-Lys	15	tRNA
tRNA-Phe	6	tRNA
tRNA-Pro	10	tRNA
tRNA-Ser	467	tRNA
tRNA-Thr	35	tRNA
tRNA-Trp	6	tRNA
tRNA-Tyr	9	tRNA
tRNA-Val	12	tRNA
Others
Arthropod_7SK	1	Arthropod 7SK RNA
Histone3	230	Histone 3' UTR stem-loop
K_chan_RES	5	Potassium channel RNA editing signal
Metazoa_SRP	2	Metazoan signal recognition particle RNA
Protozoa_SRP	2	Protozoan signal recognition particle RNA
Total	1894

## Sheet: Table S2
Table S2. The 11 species used for orthofinder
Species	NCBI number	Download link
Apis mellifera	GCF_003254395.2	https://ftp.ncbi.nlm.nih.gov/genomes/all/GCF/003/254/395/GCF_003254395.2_Amel_HAv3.1/GCF_003254395.2_Amel_HAv3.1_protein.faa.gz
Athalia rosae	GCF_000344095.2	https://ftp.ncbi.nlm.nih.gov/genomes/all/GCF/000/344/095/GCF_000344095.2_Aros_2.0/GCF_000344095.2_Aros_2.0_protein.faa.gz
Bombus terrestris	GCF_000214255.1	https://ftp.ncbi.nlm.nih.gov/genomes/all/GCF/000/214/255/GCF_000214255.1_Bter_1.0/GCF_000214255.1_Bter_1.0_protein.faa.gz
Chelonus insularis	GCF_013357705.1	https://ftp.ncbi.nlm.nih.gov/genomes/all/GCF/013/357/705/GCF_013357705.1_ASM1335770v1/GCF_013357705.1_ASM1335770v1_protein.faa.gz
Diachasma alloeum	GCF_001412515.2	https://ftp.ncbi.nlm.nih.gov/genomes/all/GCF/001/412/515/GCF_001412515.2_Dall2.0/GCF_001412515.2_Dall2.0_protein.faa.gz
Fopius arisanus	GCF_000806365.1	https://ftp.ncbi.nlm.nih.gov/genomes/all/GCF/000/806/365/GCF_000806365.1_ASM80636v1/GCF_000806365.1_ASM80636v1_protein.faa.gz
Microplits demolitor	GCF_000572035.2	https://ftp.ncbi.nlm.nih.gov/genomes/all/GCF/000/572/035/GCF_000572035.2_Mdem2/GCF_000572035.2_Mdem2_protein.faa.gz
Nasonia vitripennis	GCF_009193385.2	https://ftp.ncbi.nlm.nih.gov/genomes/all/GCF/009/193/385/GCF_009193385.2_Nvit_psr_1.1/GCF_009193385.2_Nvit_psr_1.1_protein.faa.gz
Orussus abietinus	GCF_000612105.2	https://ftp.ncbi.nlm.nih.gov/genomes/all/GCF/000/612/105/GCF_000612105.2_Oabi_2.0/GCF_000612105.2_Oabi_2.0_protein.faa.gz
Polistes dominula	GCF_001465965.1	https://ftp.ncbi.nlm.nih.gov/genomes/all/GCF/001/465/965/GCF_001465965.1_Pdom_r1.2/GCF_001465965.1_Pdom_r1.2_protein.faa.gz
Venturia canescens	GCF_019457755.1	https://ftp.ncbi.nlm.nih.gov/genomes/all/GCF/019/457/755/GCF_019457755.1_ASM1945775v1/GCF_019457755.1_ASM1945775v1_protein.faa.gz

## Sheet: Table S3
Table S3. Statistics of ortholog genes
Species	Number of genes	Number of genes in orthogroups	Number of unassigned genes	Number of orthogroups containing species	Number of species-specific orthogroups	Number of genes in species-specific orthogroups
Apis mellifera	9935	9729	206	9121	10	70
Athalia rosae	10943	10551	392	9364	42	170
Bombus terrestris	10581	10295	286	9324	24	105
Chelonus insularis	10546	10344	202	9010	77	293
Diachasma alloeum	12351	12118	233	9487	97	345
Fopius arisanus	10991	10788	203	9421	32	140
Microplits demolitor	12144	11967	177	9802	40	126
Microplits manilae	15689	14822	867	9725	241	1295
Nasonia vitripennis	13602	12848	754	9161	324	1787
Orussus abietinus	10045	9764	281	9067	14	51
Polistes dominula	10177	10009	168	9000	17	120
Venturia canescens	9170	8887	283	7224	117	588
